# Supplementary material for: MET and PTEN gene copy numbers and Ki-67 protein expression associate with pathologic complete response in ERBB2-positive breast carcinoma patients treated with neoadjuvant trastuzumab-based therapy
Source: BMC Cancer. 2016 Aug 30;16(1):695. doi: 10.1186/s12885-016-2743-x (PMC5006506; doi:10.1186/s12885-016-2743-x)
Supplement: Additional file 1: — Supplementary Data - In situ hybridization parameters calculated for individual patients as used for ROC and contingency analyses (Tables 2 and 3 and Figs. 2 and 3 in main article). (XLS 57 kb) [file 12885_2016_2743_MOESM1_ESM.xls]

## Sheet: case names only
Supplementary Data - In situ hybridization parameters calculated for individual patients as used for ROC and contingency analyses (Tables 2 and 3 and Figures 2 and 3 in main article).
Case ID	path resp	TOP2A gain (%)	TOP2A loss (%)	TOP2A/cell	CEN17 gain (%)	CEN17 loss (%)	CEN17/cell	TOP2A/CEN17 gain (%)	TOP2A/CEN17 loss (%)	TOP2A/CEN17	PTEN gain (%)	PTEN loss (%)	PTEN/cell	CEN10 gain (%)	CEN10 loss (%)	CEN10/cell	PTEN/CEN10 gain (%)	PTEN/CEN10 loss (%)	PTEN/CEN10	PIK3CA gain (%)	PIK3CA loss (%)	PIK3CA/cell	CEN3 gain (%)	CEN3 loss (%)	CEN3/cell	PIK3CA/CEN3 gain (%)	PIK3CA/CEN3 loss (%)	PIK3CA/CEN3	MET gain (%)	MET loss (%)	MET/cell	CEN7 gain (%)	CEN7 loss (%)	CEN7/cell	MET/CEN7 gain (%)	MET/CEN7 loss (%)	MET/CEN7	Ki67 IHC (%)
1	pCR	100	0	10.38	8	40	1.7	100	0	6.10588	66	12	2.88	56	12	2.56	36	16	1.125	30	28	2.1	18	34	1.9	28	12	1.10526										10
2	pCR	92	0	4.82	74	6	3.34	66	12	1.44311	10	60	1.48	84	0	3.66	2	94	0.404372	86	8	4.06	76	0	3.36	50	26	1.20833	80	2	3.78	82	0	3.92	34	48	0.964286	90
3	pCR	78	4	3.9	78	2	3.64	36	30	1.07143	86	0	4.24	80	4	4.16	34	30	1.01923	86	4	3.92	82	0	3.7	34	24	1.05946	92	0	4.22	84	2	3.5	56	14	1.20571	10
4	pCR	2	58	1.46	8	28	1.8	6	34	0.811111										3.33333	10	1.93333	6.66667	23.3333	1.83333	23.3333	13.3333	1.05455	40	12	2.38	48	6	2.6	18	34	0.915385	30
5	pCR	24.2424	30.303	2.0303	30.303	24.2424	2.27273	39.3939	30.303	0.893333	10	50	1.64	14	28	1.88	18	36	0.87234	2.38095	90.4762	1.11905	0	92.8571	1.07143	9.52381	4.7619	1.04444	30	10	2.24	4	40	1.64	52	0	1.36585	20
6	pCR	82	6	3.62	60	6	2.98	42	18	1.21477	90	0	3.52	84	0	3.38	36	24	1.04142										80	0	3.4	60	10	2.9	40	10	1.17241	40
7	pCR	100	0	9.18	24	38	1.86	100	0	4.93548	6	84	1.22	76	6	3.38	6	90	0.360947	2	68	1.3	28	30	1.98	8	62	0.656566	48	18	2.4	58	12	2.62	26	38	0.916031	10
8	pCR	82	0	4.22	60	6	2.88	62	14	1.46528	72	2	2.82	40	6	2.36	42	4	1.19492	70	8	3.06	44	10	2.52	50	14	1.21429	98	0	4.7	98	0	4.22	52	14	1.11374	50
9	pCR	100	0	9.72	20	30	1.9	100	0	5.11579	86	4	3.64	76	4	3.1	50	12	1.17419	72	10	3.3	62	10	2.72	54	22	1.21324	20	30	1.94	46	18	2.46	14	52	0.788618	50
10	pCR	98	0	6.56	4	70	1.38	100	0	4.75362																			50	0	2.7	55	10	2.6	30	25	1.03846	20
11	pCR	44	12	2.54	4	44	1.6	62	8	1.5875	20	32	1.88	38	22	2.18	16	44	0.862385	98	0	7.82	8	46	1.64	98	0	4.76829	16	24	1.92	6	40	1.7	34	16	1.12941	90
12	pCR	17	23	2.03	45	16	2.57	13	41	0.8067	12	36	1.76	2	40	1.62	24	14	1.08642	58	20	2.52	16	30	1.88	52	8	1.34043	74	2	2.98	72	2	2.94	32	30	1.01361	40
13	pCR										2	78	0.94	38	10	2.3	0	78	0.408696																			50
14	pCR	98	0	5	12	24	1.9	98	0	2.63158	44	18	2.38	28	24	2.06	44	24	1.15534	98	0	4.42	54	16	2.6	86	6	1.7	98	0	5.24	22	12	2.12	96	0	2.4717	30
15	pCR	98	0	4.98	8	50	1.58	98	0	3.1519	10	34	1.74	10	28	1.82	14	20	0.956044	2	32	1.7	0	50	1.5	28	8	1.13333	2	38	1.66	10	46	1.66	22	18	1	10
16	no pCR										8.69565	56.5217	1.52174	8.69565	47.8261	1.6087	8.69565	17.3913	0.945946
17	no pCR	98	0	6.54	18	28	1.98	96	0	3.30303	40	10	2.34	46	6	2.58	16	38	0.906977	48	18	2.36	30	24	2.1	32	12	1.12381	94	0	4.4	56	2	2.7	82	6	1.62963	95
18	no pCR	4	82	1.26	0	90	1.1	16	6	1.14545	0	90	1.06	4	52	1.52	6	44	0.697368										22	20	2.06	6	40	1.66	36	0	1.24096	20
19	no pCR	88	0	3.94	42	12	2.4	76	4	1.64167	22	32	1.92	52	6	2.66	10	62	0.721805	86	4	3.5	10	46	1.66	86	4	2.10843	48	6	2.5	60	4	2.68	18	30	0.932836	5
20	no pCR	98	0	5.3	16	44	1.72	98	2	3.0814	2	24	1.78	4	24	1.8	16	18	0.988889	86	0	3.68	72	4	3.02	58	12	1.21854	76	6	3.1	66	10	2.88	30	22	1.07639	20
21	no pCR	6	36	1.72	30	18	2.26	10	44	0.761062	40	14	2.32	8	44	1.64	54	4	1.41463	40	26	2.32	34	30	2.12	36	26	1.09434
22	no pCR	0	78	1.16	0	48	1.52	4	34	0.763158																			14	28	1.88	30	38	1.94	20	30	0.969072	1
23	no pCR	92	0	5.3	0	96	1.04	98	0	5.09615	0	78	1.2	4	24	1.8	2	60	0.666667	10	36	1.74	14	24	1.92	10	24	0.90625	12	56	1.56	12	48	1.64	12	22	0.95122	2
24	no pCR	52	24	2.62	58	24	2.78	20	32	0.942446										44	8	2.52	24	6	2.24	38	26	1.125	44	16	2.34	30	26	2.1	30	12	1.11429	20
25	no pCR	100	0	15.5	12	24	1.96	100	0	7.90816	44	10	2.42	60	6	2.7	18	50	0.896296	92	2	4.66	24	32	1.96	96	4	2.37755	40	4	2.38	26	18	2.08	32	10	1.14423	60
26	no pCR										26	22	2.06	28	10	2.24	26	30	0.919643	0	66.6667	1.26667	6.66667	6.66667	2.06667	0	60	0.612903	34	22	2.16	40	24	2.16	16	16	1	10
27	no pCR	20	24	2.06	30	22	2.18	26	34	0.944954	14	38	1.8	18	36	1.84	28	30	0.978261	42	12	2.4	28	22	2.14	38	16	1.1215	34	18	2.24	30	20	2.1	26	20	1.06667	30
28	no pCR	94	0	5.2	68	10	2.88	84	6	1.80556	0	92	0.34	90	6	4.1	0	96	0.0829268	82	0	3.58	86	0	3.22	40	20	1.1118	94	2	5.18	52	2	2.88	80	2	1.79861	1
29	no pCR	68	6	2.98	8	48	1.6	78	2	1.8625	50	24	2.42	34	30	2.08	46	20	1.16346	40	10	2.5	34	34	2.08	46	8	1.20192	30	14	2.2	26	24	2.1	28	20	1.04762	5

## Sheet: sample & case names
Sample	Case ID	path resp	TOP2A % gain	TOP2A % loss	TOP2A/cell	TOP2A cell total	CEN17 % gain	CEN17 % loss	CEN17/cell	CEN17 cell total	TOP2A/CEN17 % gain	TOP2A/CEN17 % loss	TOP2A/CEN17	TOP2A/CEN17 cell total	PTEN % gain	PTEN % loss	PTEN/cell	PTEN cell total	CEN10 % gain	CEN10 % loss	CEN10/cell	CEN10 cell total	PTEN/CEN10 % gain	PTEN/CEN10 % loss	PTEN/CEN10	PTEN/CEN10 cell total	PIK3CA % gain	PIK3CA % loss	PIK3CA/cell	PIK3CA cell total	CEN3 % gain	CEN3 % loss	CEN3/cell	CEN3 cell total	PIK3CA/CEN3 % gain	PIK3CA/CEN3 % loss	PIK3CA/CEN3	PIK3CA/CEN3 cell total	MET % gain	MET % loss	MET/cell	MET cell total	CEN7 % gain	CEN7 % loss	CEN7/cell	CEN7 cell total	MET/CEN7 % gain	MET/CEN7 % loss	MET/CEN7
Neo101	1	pCR	100	0	10.38	50	8	40	1.7	50	100	0	6.10588	50	66	12	2.88	50	56	12	2.56	50	36	16	1.125	50	30	28	2.1	50	18	34	1.9	50	28	12	1.10526	50
Neo102	2	pCR	92	0	4.82	50	74	6	3.34	50	66	12	1.44311	50	10	60	1.48	50	84	0	3.66	50	2	94	0.404372	50	86	8	4.06	50	76	0	3.36	50	50	26	1.20833	50	80	2	3.78	50	82	0	3.92	50	34	48	0.964286
Neo105	3	pCR	78	4	3.9	50	78	2	3.64	50	36	30	1.07143	50	86	0	4.24	50	80	4	4.16	50	34	30	1.01923	50	86	4	3.92	50	82	0	3.7	50	34	24	1.05946	50	92	0	4.22	50	84	2	3.5	50	56	14	1.20571
Neo108	4	pCR	2	58	1.46	50	8	28	1.8	50	6	34	0.811111	50													3.33333	10	1.93333	30	6.66667	23.3333	1.83333	30	23.3333	13.3333	1.05455	30	40	12	2.38	50	48	6	2.6	50	18	34	0.915385
Neo109	5	pCR	24.2424	30.303	2.0303	33	30.303	24.2424	2.27273	33	39.3939	30.303	0.893333	33	10	50	1.64	50	14	28	1.88	50	18	36	0.87234	50	2.38095	90.4762	1.11905	42	0	92.8571	1.07143	42	9.52381	4.7619	1.04444	42	30	10	2.24	50	4	40	1.64	50	52	0	1.36585
Neo112	6	pCR	82	6	3.62	50	60	6	2.98	50	42	18	1.21477	50	90	0	3.52	50	84	0	3.38	50	36	24	1.04142	50													80	0	3.4	10	60	10	2.9	10	40	10	1.17241
Neo114	7	pCR	100	0	9.18	50	24	38	1.86	50	100	0	4.93548	50	6	84	1.22	50	76	6	3.38	50	6	90	0.360947	50	2	68	1.3	50	28	30	1.98	50	8	62	0.656566	50	48	18	2.4	50	58	12	2.62	50	26	38	0.916031
Neo115	8	pCR	82	0	4.22	50	60	6	2.88	50	62	14	1.46528	50	72	2	2.82	50	40	6	2.36	50	42	4	1.19492	50	70	8	3.06	50	44	10	2.52	50	50	14	1.21429	50	98	0	4.7	50	98	0	4.22	50	52	14	1.11374
Neo116	9	pCR	100	0	9.72	50	20	30	1.9	50	100	0	5.11579	50	86	4	3.64	50	76	4	3.1	50	50	12	1.17419	50	72	10	3.3	50	62	10	2.72	50	54	22	1.21324	50	20	30	1.94	50	46	18	2.46	50	14	52	0.788618
Neo117	10	pCR	98	0	6.56	50	4	70	1.38	50	100	0	4.75362	50																									50	0	2.7	20	55	10	2.6	20	30	25	1.03846
Neo118	11	pCR	44	12	2.54	50	4	44	1.6	50	62	8	1.5875	50	20	32	1.88	50	38	22	2.18	50	16	44	0.862385	50	98	0	7.82	50	8	46	1.64	50	98	0	4.76829	50	16	24	1.92	50	6	40	1.7	50	34	16	1.12941
Neo120	12	pCR	17	23	2.03	100	45	16	2.57	100	13	41	0.8067	100	12	36	1.76	50	2	40	1.62	50	24	14	1.08642	50	58	20	2.52	50	16	30	1.88	50	52	8	1.34043	50	74	2	2.98	50	72	2	2.94	50	32	30	1.01361
Neo121	13	pCR													2	78	0.94	50	38	10	2.3	50	0	78	0.408696	50
Neo211	14	pCR	98	0	5	50	12	24	1.9	50	98	0	2.63158	50	44	18	2.38	50	28	24	2.06	50	44	24	1.15534	50	98	0	4.42	50	54	16	2.6	50	86	6	1.7	50	98	0	5.24	50	22	12	2.12	50	96	0	2.4717
Neo301	15	pCR	98	0	4.98	50	8	50	1.58	50	98	0	3.1519	50	10	34	1.74	50	10	28	1.82	50	14	20	0.956044	50	2	32	1.7	50	0	50	1.5	50	28	8	1.13333	50	2	38	1.66	50	10	46	1.66	50	22	18	1
Neo110	16	no pCR													8.69565	56.5217	1.52174	23	8.69565	47.8261	1.6087	23	8.69565	17.3913	0.945946	23
Neo106	17	no pCR	98	0	6.54	50	18	28	1.98	50	96	0	3.30303	50	40	10	2.34	50	46	6	2.58	50	16	38	0.906977	50	48	18	2.36	50	30	24	2.1	50	32	12	1.12381	50	94	0	4.4	50	56	2	2.7	50	82	6	1.62963
Neo100A	18	no pCR	4	82	1.26	50	0	90	1.1	50	16	6	1.14545	50	0	90	1.06	50	4	52	1.52	50	6	44	0.697368	50													22	20	2.06	50	6	40	1.66	50	36	0	1.24096
Neo202	19	no pCR	88	0	3.94	50	42	12	2.4	50	76	4	1.64167	50	22	32	1.92	50	52	6	2.66	50	10	62	0.721805	50	86	4	3.5	50	10	46	1.66	50	86	4	2.10843	50	48	6	2.5	50	60	4	2.68	50	18	30	0.932836
Neo203	20	no pCR	98	0	5.3	50	16	44	1.72	50	98	2	3.0814	50	2	24	1.78	50	4	24	1.8	50	16	18	0.988889	50	86	0	3.68	50	72	4	3.02	50	58	12	1.21854	50	76	6	3.1	50	66	10	2.88	50	30	22	1.07639
Neo204	21	no pCR	6	36	1.72	50	30	18	2.26	50	10	44	0.761062	50	40	14	2.32	50	8	44	1.64	50	54	4	1.41463	50	40	26	2.32	50	34	30	2.12	50	36	26	1.09434	50
Neo205	22	no pCR	0	78	1.16	50	0	48	1.52	50	4	34	0.763158	50																									14	28	1.88	50	30	38	1.94	50	20	30	0.969072
Neo206	23	no pCR	92	0	5.3	50	0	96	1.04	50	98	0	5.09615	50	0	78	1.2	50	4	24	1.8	50	2	60	0.666667	50	10	36	1.74	50	14	24	1.92	50	10	24	0.90625	50	12	56	1.56	50	12	48	1.64	50	12	22	0.95122
Neo207	24	no pCR	52	24	2.62	50	58	24	2.78	50	20	32	0.942446	50													44	8	2.52	50	24	6	2.24	50	38	26	1.125	50	44	16	2.34	50	30	26	2.1	50	30	12	1.11429
Neo208	25	no pCR	100	0	15.5	50	12	24	1.96	50	100	0	7.90816	50	44	10	2.42	50	60	6	2.7	50	18	50	0.896296	50	92	2	4.66	50	24	32	1.96	50	96	4	2.37755	50	40	4	2.38	50	26	18	2.08	50	32	10	1.14423
Neo209	26	no pCR													26	22	2.06	50	28	10	2.24	50	26	30	0.919643	50	0	66.6667	1.26667	15	6.66667	6.66667	2.06667	15	0	60	0.612903	15	34	22	2.16	50	40	24	2.16	50	16	16	1
Neo212	27	no pCR	20	24	2.06	50	30	22	2.18	50	26	34	0.944954	50	14	38	1.8	50	18	36	1.84	50	28	30	0.978261	50	42	12	2.4	50	28	22	2.14	50	38	16	1.1215	50	34	18	2.24	50	30	20	2.1	50	26	20	1.06667
Neo304	28	no pCR	94	0	5.2	50	68	10	2.88	50	84	6	1.80556	50	0	92	0.34	50	90	6	4.1	50	0	96	0.0829268	50	82	0	3.58	50	86	0	3.22	50	40	20	1.1118	50	94	2	5.18	50	52	2	2.88	50	80	2	1.79861
Neo305	29	no pCR	68	6	2.98	50	8	48	1.6	50	78	2	1.8625	50	50	24	2.42	50	34	30	2.08	50	46	20	1.16346	50	40	10	2.5	50	34	34	2.08	50	46	8	1.20192	50	30	14	2.2	50	26	24	2.1	50	28	20	1.04762
[truncated: 2 more columns]
